# Supplementary material for: Water Age Effects on the Occurrence and Concentration of Legionella Species in the Distribution System, Premise Plumbing, and the Cooling Towers
Source: Microorganisms. 2021 Dec 31;10(1):81. doi: 10.3390/microorganisms10010081 (PMC8778510; doi:10.3390/microorganisms10010081)
Supplement: Supplementary file 1 [file microorganisms-10-00081-s001.zip]

Archive with 1 entries (1 files):
- microorganisms-1512544-supplementary.pdf
